# Supplementary material for: The Extent of Lifestyle-Induced Weight Loss Determines the Risk of Prediabetes and Metabolic Syndrome Recurrence during a 5-Year Follow-Up
Source: Nutrients. 2022 Jul 26;14(15):3060. doi: 10.3390/nu14153060 (PMC9331424; doi:10.3390/nu14153060)
Supplement: Supplementary file 1 [file nutrients-14-03060-s001.zip]

Archive with 1 entries (1 files):
- nutrients-1813425-supplementary.pdf
